# Supplementary material for: Context Dependent Effect of Landscape on the Occurrence of an Apex Predator across Different Climate Regions
Source: PLoS One. 2016 Apr 28;11(4):e0153722. doi: 10.1371/journal.pone.0153722 (PMC4849657; doi:10.1371/journal.pone.0153722)
Supplement: S1 Table — Proportions of deciduous and evergreen broad-leaved and planted coniferous forests within all types of forests, and those of paddy fields and grasslands within open-fields are also shown. (XLSX) [file pone.0153722.s005.xlsx]

## Sheet: S1_Table
Sites	Iwate	Tochigi	Chiba	Aichi	Fukuoka
Proportion of Forests, all types	0.45	0.34	0.19	0.85	0.28
Proportion within forests
Deciduous broad-leaved forests	0.62	0.76	0.33	0.25	0.11
Evergreen broad-leaved forests	0	0.01	0.06	0.03	0.32
Planted coniferous forests	0.38	0.23	0.61	0.72	0.57
Proportion of Open-fields, all types	0.38	0.59	0.51	0.09	0.57
Proportion within open-fields
Paddy fields	0.82	0.65	0.45	0.85	0.49
Grasslands	0.18	0.35	0.55	0.15	0.51
S1_Table
