# Supplementary material for: Context Dependent Effect of Landscape on the Occurrence of an Apex Predator across Different Climate Regions
Source: PLoS One. 2016 Apr 28;11(4):e0153722. doi: 10.1371/journal.pone.0153722 (PMC4849657; doi:10.1371/journal.pone.0153722)
Supplement: S2 Table — (XLSX) [file pone.0153722.s006.xlsx]

## Sheet: s_tab_ - Table 2-2
Sites	Iwate	Tochigi	Chiba	Aichi	Fukuoka
Maximum number of used-cells	18	23	16	22	29
Number of nests in year when used-cell number was maximum	20	31	20	23	32
Number of cells studied	143	66	68	111	68
Year when used-cell number was maximum	2009	2012	2012	2009	2010
S2_Table.
